# Supplementary material for: Effect of Storage Technologies on Postharvest Insect Pest Control and Seed Germination in Mexican Maize Landraces
Source: Insects. 2022 Sep 27;13(10):878. doi: 10.3390/insects13100878 (PMC9604504; doi:10.3390/insects13100878)
Supplement: Supplementary file 1 [file insects-13-00878-s001.zip]

Archive with 1 entries (1 files):
- SupplementaryTablesS1_S2-2022-09-12.xlsx
