# Supplementary material for: Effect of Storage Technologies on Postharvest Insect Pest Control and Seed Germination in Mexican Maize Landraces
Source: Insects. 2022 Sep 27;13(10):878. doi: 10.3390/insects13100878 (PMC9604504; doi:10.3390/insects13100878)
Supplement: Supplementary file 1 [file insects-13-00878-s001.zip › SupplementaryTablesS1_S2-2022-09-12.xlsx]

## Sheet: Seed Quality
Supplementary Table S1
Effect of storage technologies on the percentage of anormal seedlings, non germinated viable seeds and non germinated non viable seeds, determined by germination tests after three and six months of storage
Grain variety	Storage time (months)	Storage technology	Days after opening	Seed Treatment	Germination (%)	Normal seedlings (%)	Abnormal seedlings (%)	Non germinated viable seed (%)	Non germinated non-viable seeds (%)
Magdalena Texcoco	0	INI	-	-	92.0±3.46	47.3±6.11	44.7±4.16	0	8.0±3.46
	3	PP	1	No Percussion	96.0±5.29	58.7±3.06	37.3±4.16	0	4.0±5.29
				Percussion	96.7±3.06	64.7±1.15	32.0±3.46	0	3.3±3.06
			3	No Percussion	92.0±3.46	54.0±9.17	38.0±12.49	0	8.0±3.46
				Percussion	96.0±3.46	61.3±11.02	34.7±14.47	0	4.0±3.46
			7	No Percussion	98.0±0.00	64.0±8.72	34.0±8.72	0	2.0±0.00
				Percussion	96.0±0.00	70.7±6.43	25.3±6.43	0	4.0±0.00
			15	No Percussion	94.7±2.31	60.7±4.16	34.0±2.00	0	5.3±2.31
				Percussion	93.3±3.05	64.7±5.03	28.7±7.57	0	6.7±3.05
		HT	1	No Percussion	86.7±3.06	58.7±3.06	28.0±6.00	4.0±6.93	9.3±7.02
				Percussion	90.7±2.31	58.7±2.31	32.0±0.00	0	9.3±2.31
			3	No Percussion	94.7±1.15	50.0±2.00	44.7±1.15	0	5.3±1.15
				Percussion	92.7±2.31	74.0±7.21	18.7±5.03	0	7.3±2.31
			7	No Percussion	93.3±3.06	68.0±10.00	25.3±8.33	0	6.7±3.06
				Percussion	91.3±2.31	30.0±6.93	61.3±9.24	0	8.7±2.31
			15	No Percussion	92.7±1.15	55.3±10.07	37.3±10.26	0	7.3±1.15
				Percussion	89.3±3.05	36.0±3.46	53.3±6.11	0	10.7±3.06
	6	PP	1	No Percussion	90.7±5.03	47.3±12.86	43.3±9.02	4.0±2.00	5.3±6.11
				Percussion	92.7±3.06	16.0±7.21	76.7±10.07	3.3±1.15	4.0±2.00
			3	No Percussion	94.0±2.0	34.7±7.02	59.3±8.33	2.7±2.31	3.3±4.16
				Percussion	85.3±5.03	42.0±5.29	43.3±3.06	14.7±5.03	0
			7	No Percussion	95.3±4.16	68.7±2.31	26.7±3.06	3.3±3.06	1.3±2.31
				Percussion	90.7±5.77	46.0±8.72	44.7±8.33	8.0±3.46	1.3±2.31
			15	No Percussion	92.0±2.00	69.3±5.03	22.7±6.11	3.3±1.15	4.7±1.15
				Percussion	91.3±2.31	75.3±1.15	16.0±2.00	3.3±2.31	5.3±2.31
		HT	1	No Percussion	95.3±3.06	22.0±6.00	73.3±7.57	3.3±3.06	1.3±1.15
				Percussion	94.0±2.00	56.7±6.11	37.3±8.08	5.3±1.15	0.7±1.15
			3	No Percussion	96.7±2.31	21.3±7.02	75.3±5.03	2.0±0.00	1.3±2.31
				Percussion	95.3±3.06	42.7±7.02	52.7±5.77	4.0±2.00	0
			7	No Percussion	94.7±3.06	27.3±2.31	67.3±1.15	4.7±2.31	0.7±1.15
				Percussion	95.3±1.15	53.3±4.62	42.0±3.46	4.7±1.15	0
			15	No Percussion	96.0±5.29	46.0±5.29	50.0±2.00	3.3±5.77	0.7±1.15
				Percussion	94.7±1.15	59.3±5.03	35.3±5.03	5.3±1.15	0
VC Amarillo	0	INI	-	-	98.7±1.15	72.7±7.02	26.0±7.21	0	1.3±1.15
	3	PP	1	No Percussion	99.3±1.15	83.3±1.15	16.0±0.00	0	0.7±1.15
				Percussion	100±0.00	75.3±11.72	24.7±11.72	0	0
			3	No Percussion	95.3±3.06	69.3±11.72	26.0±14.42	0	4.7±3.06
				Percussion	99.3±1.15	88.0±2.00	11.3±2.31	0	0.7±1.15
			7	No Percussion	99.3±1.15	82.7±2.31	16.7±1.15	0	0.7±1.15
				Percussion	98.7±1.15	83.3±5.03	15.3±6.11	0	1.3±1.15
			15	No Percussion	97.3±1.15	67.3±7.02	30.0±8.00	0	2.7±1.15
				Percussion	96.0±2.00	78.7±2.31	17.3±1.15	0	4.0±2.00
		HT	1	No Percussion	96.7±3.06	80.0±9.17	16.7±6.11	0	3.3±3.06
				Percussion	98.0±2.00	80.0±9.17	18.0±8.00	0	2.0±2.00
			3	No Percussion	98.0±2.00	74.7±9.02	23.3±10.26	0	2.0±2.00
				Percussion	97.3±2.31	88.0±2.00	9.3±1.15	0	2.7±2.31
			7	No Percussion	98.0±0.00	66.7±5.03	31.3±5.03	0	2.0±0.00
				Percussion	98.7±2.31	52.7±11.55	46.0±10.58	0	1.3±2.31
			15	No Percussion	96.0±0.00	74.0±3.46	22.0±3.46	0	4.0±0.00
				Percussion	98.0±0.00	65.3±3.06	32.7±3.06	0	2.0±0.00
	6	PP	1	No Percussion	96.7±1.15	39.3±8.08	57.3±7.57	2.0±0.00	1.3±1.15
				Percussion	96.0±2.00	10.0±2.00	86.0±2.00	3.0±1.00	1.0±1.73
			3	No Percussion	99.3±1.15	50.0±3.46	49.3±4.16	0	0.7±1.15
				Percussion	98.7±1.15	42.7±10.26	56.0±9.17	0.7±1.15	0.7±1.15
			7	No Percussion	97.3±1.15	77.7±3.79	19.7±3.21	2.0±0.00	0.7±1.15
				Percussion	98.7±2.31	74.7±7.02	24.0±7.21	1.3±2.31	0
			15	No Percussion	96.7±1.15	74.7±4.16	22.0±5.29	0.7±1.15	2.7±1.15
				Percussion	96.0±2.00	78.7±13.32	17.3±14.74	2.0±0.00	2.0±2.00
		HT	1	No Percussion	98.7±1.15	76.7±5.03	22.0±4.00	0.7±1.15	0.7±1.15
				Percussion	98.7±1.15	66.0±2.00	32.7±1.15	1.3±1.15	0
			3	No Percussion	98.7±1.15	75.3±3.06	23.3±4.16	0.7±1.15	0.7±1.15
				Percussion	98.0±2.00	39.3±5.03	58.7±6.43	1.3±1.15	0.7±1.15
			7	No Percussion	98.0±2.00	81.3±3.06	16.7±1.15	2.0±2.00	0
				Percussion	99.3±1.15	86.7±1.15	12.7±2.31	0.7±1.15	0
			15	No Percussion	98.7±2.31	88.7±5.03	10.0±5.29	0.7±1.15	0.7±1.15
				Percussion	100±0.00	83.3±3.06	16.7±3.06	0	0
VC Rosado	0	INI	-	-	96.0±2.00	67.3±8.08	28.7±8.33	1.3±1.15	2.7±2.31
	3	PP	1	No Percussion	96.3±3.79	72.0±0.00	24.3±3.79	0.7±1.15	3.0±2.65
				Percussion	99.0±1.73	87.7±5.51	11.3±5.03	0.3±0.58	0.7±1.15
			3	No Percussion	96.7±1.15	68.7±3.06	28.0±2.00	0	3.3±1.15
				Percussion	98.7±1.15	86.7±5.77	12.0±5.29	0	1.3±1.15
			7	No Percussion	95.3±2.31	78.0±5.29	17.3±3.06	0	4.7±2.31
				Percussion	96.7±1.15	76.7±12.22	20.0±12.49	0	3.3±1.15
			15	No Percussion	94.0±0.00	76.7±1.15	17.3±1.15	0	6.0±0.00
				Percussion	93.3±1.15	73.3±3.06	20.0±4.00	0.7±1.15	6.0±0.00
		HT	1	No Percussion	97.3±1.15	78.0±5.57	19.3±5.51	0	2.7±1.15
				Percussion	93.7±0.58	77.3±5.51	16.3±6.03	1.3±2.31	5.0±2.65
			3	No Percussion	96.0±3.46	78.0±5.29	18.0±7.21	0	4.0±3.46
				Percussion	96.7±4.16	86.0±8.00	10.7±4.16	0.7±1.15	2.7±3.06
			7	No Percussion	96.0±2.00	77.3±8.33	18.7±8.08	0	4.0±2.00
				Percussion	97.3±1.15	88.7±3.06	8.7±3.06	0.7±1.15	2.0±2.00
			15	No Percussion	92.7±2.31	56.0±2.00	36.7±3.06	2.0±0.00	5.3±2.31
				Percussion	96.7±1.15	61.3±2.31	35.3±3.06	0	3.3±1.15
	6	PP	1	No Percussion	90.0±4.00	40.0±8.72	50.0±5.29	8.0±4.00	2.0±0.00
				Percussion	92.7±2.31	56.7±8.33	36.0±8.00	6.0±2.00	1.3±1.15
			3	No Percussion	86.0±0.00	62.0±4.00	24.0±4.00	6.0±2.00	8.0±2.00
				Percussion	70.0±10.39	40.0±6.93	30.0±3.46	20.7±7.02	9.3±6.11
			7	No Percussion	87.3±4.16	58.0±12.17	29.3±80.08	4.0±2.00	8.7±3.06
				Percussion	90.7±4.16	26.7±7.57	64.0±4.00	9.3±4.16	0
			15	No Percussion	84.8±7.91	51.1±4.42	33.7±7.25	0	15.2±7.91
				Percussion	85.7±0.58	63.2±7.94	22.5±8.23	2.0±2.00	12.3±2.52
		HT	1	No Percussion	97.3±3.06	58.7±4.16	38.7±2.31	0.7±1.15	2.0±3.46
				Percussion	92.7±3.06	16.0±4.00	76.7±3.06	6.7±3.06	0.7±1.15
			3	No Percussion	92.0±2.00	57.3±3.06	34.7±2.31	4.7±1.15	3.3±1.15
				Percussion	97.7±1.53	58.0±7.21	39.7±8.14	2.3±1.53	0
			7	No Percussion	98.7±1.15	84.7±1.15	14.0±0.00	0.7±1.15	0.7±1.15
				Percussion	99.3±1.15	54.7±6.11	44.7±5.03	0.7±1.15	0
			15	No Percussion	98.0±0.00	89.3±2.31	8.7±2.31	2.0±0.00	0
				Percussion	97.3±1.15	80.0±5.29	17.3±6.11	1.0±1.00	1.7±2.08
SJR Azul	0	INI	-	-	96.0±2.00	60.0±3.46	36.0±2.00	0	4.0±2.00
	3	PP	1	No Percussion	96.0±1.00	73.7±11.68	22.3±10.69	2.3±2.08	1.7±2.89
				Percussion	96.0±4.00	78.3±8.08	17.7±6.43	0	4.0±4.00
			3	No Percussion	95.3±1.15	79.3±6.43	16.0±6.93	0	4.7±1.15
				Percussion	95.3±3.06	80.0±8.72	15.3±9.45	0	4.7±3.06
			7	No Percussion	97.3±1.15	82.7±5.77	14.7±6.43	1.0±1.00	1.7±1.53
				Percussion	97.3±1.15	78.7±3.06	18.7±3.06	0.7±1.15	2.0±0.00
			15	No Percussion	96.0±2.00	67.3±6.11	28.7±5.77	1.3±1.15	2.7±1.15
				Percussion	92.0±3.46	62.7±3.06	29.3±6.11	4.7±2.31	3.3±1.15
		HT	1	No Percussion	97.3±0.58	78.3±7.51	19.0±7.81	1.7±1.53	1.0±1.73
				Percussion	95.0±1.73	68.0±7.81	27.0±8.72	0	5.0±1.73
			3	No Percussion	98.0±0.00	56.0±6.93	42.0±6.93	0	2.0±0.00
				Percussion	97.3±2.31	80.7±5.03	16.7±7.02	0	2.7±2.31
			7	No Percussion	94.7±1.15	79.3±5.03	15.3±6.11	0.7±1.15	4.7±1.15
				Percussion	98.0±0.00	76.7±4.16	21.3±4.16	0	2.0±0.00
			15	No Percussion	94.0±2.00	61.3±3.06	32.7±1.15	1.3±1.15	4.7±2.31
				Percussion	92.0±2.00	62.0±2.00	30.0±2.00	0	8.0±2.00
	6	PP	1	No Percussion	90.0±4.00	56.7±8.08	33.3±4.16	5.3±2.31	4.7±4.62
				Percussion	90.7±1.15	6.7±4.16	84.0±4.00	4.0±2.00	5.3±2.31
			3	No Percussion	91.3±4.16	58.0±6.00	33.3±4.16	6.7±3.06	2.0±3.46
				Percussion	93.3±4.16	70.7±6.11	22.7±3.06	2.7±2.31	4.0±2.00
			7	No Percussion	94.0±2.00	72.7±4.16	21.3±4.16	2.0±2.00	4.0±0.00
				Percussion	98.7±2.31	73.3±9.87	25.3±11.02	1.3±2.31	0
			15	No Percussion	94.7±1.15	81.3±5.03	13.3±5.03	3.3±1.15	2.0±0.00
				Percussion	94.7±1.15	79.3±6.43	15.3±5.77	2.0±2.00	3.3±1.15
		HT	1	No Percussion	95.3±2.31	62.0±2.00	33.3±3.06	4.0±2.00	0.7±1.15
				Percussion	93.3±1.15	42.0±5.29	51.3±4.16	4.7±4.16	2.0±3.46
			3	No Percussion	93.3±3.06	44.7±3.06	48.7±3.06	6.7±3.06	0
				Percussion	98.0±2.00	73.3±9.45	24.7±7.57	0.7±1.15	1.3±1.15
			7	No Percussion	94.7±1.15	54.0±4.00	40.7±5.03	5.3±1.15	0
				Percussion	97.3±1.15	53.3±3.06	44.0±4.00	2.7±1.15	0
			15	No Percussion	96.0±2.00	80.0±2.00	16.0±2.00	1.3±1.15	2.7±3.06
				Percussion	94.0±2.00	74.0±3.46	20.0±4.00	4.7±3.06	1.3±1.15

## Sheet: PCA Analysis
Supplementary Table S2
Eigenvalues, proportions and cumulative proportions obtained with the principal component analysis; variable correlation and contribution to the principal components: Legend: Insect_damage: percentage of insect damage ; Weight_loss: weight loss; LMWF: final number of live maize weevil; LLGBF: final number of live larger grain borer; LAGMF: final number of live Angoumois grain moth; Kernel_without…
PCA analysis parameters	Principal components
	1	2	3
Eigenvalue	6.224	2.363	1.324
Proportion	47.877	18.18	10.181
Cumulative proportion	47.877	66.054	76.236
Correlation
Normal_seedlings	-0.41	0.846	0.185
Abnormal_seedlings	0.267	-0.888	-0.069
Germination	-0.748	0.092	0.556
Non_germinated_viable_seeds	0.666	-0.342	0.073
on_germinated_non_viable_seeds	0.349	0.23	-0.851
Moisture content	0.255	0.254	0.118
Kernel temperature	-0.138	0.66	-0.321
Insect_damage	0.876	0.158	0.2
Weight_loss	0.941	0.193	0.152
Kernel_without_damage	-0.881	-0.125	-0.169
LMWF	0.951	0.098	0.125
LLGBF	0.929	0.089	-0.007
LAGMF	0.762	0.29	0.139
Variable contribution
Normal_seedlings	2.70286	30.3141	2.57639
Abnormal_seedlings	1.14371	33.3925	0.35581
Germination	8.97987	0.356938	23.5088
Non_germinated_viable_seeds	7.12941	4.9524	0.407224
on_germinated_non_viable_seeds	1.96201	2.24032	54.7681
Moisture content	1.04557	2.73835	1.04668
Kernel temperature	0.3081	18.4153	7.76795
Insect_damage	12.3322	1.05384	3.03059
Weight_loss	14.2217	1.58099	1.73795
Kernel_without_damage	12.4613	0.665264	2.15197
LMWF	14.5372	0.407346	1.17485
LLGBF	13.8533	0.331931	0.00358463
LAGMF	9.32276	3.55075	1.47004
